# Supplementary material for: Relationship Between Perceived and Received Social Support in Family Caregivers: A Systematic Review with Meta-Analysis
Source: Nurs Rep. 2024 Nov 12;14(4):3466–75. doi: 10.3390/nursrep14040252 (PMC11587471; doi:10.3390/nursrep14040252)
Supplement: Supplementary file 1 [file nursrep-14-00252-s001.zip]

Archive with 1 entries (1 files):
- nursrep-3250212-supplementary.pdf
